# Supplementary material for: Perspectives on Psoriasiform Adverse Events from Immune Checkpoint Inhibitors: Lessons Learned from Our Practice
Source: Medicina (Kaunas). 2024 Feb 22;60(3):373. doi: 10.3390/medicina60030373 (PMC10972058; doi:10.3390/medicina60030373)
Supplement: Supplementary file 1 [file medicina-60-00373-s001.zip]

Archive with 1 entries (1 files):
- medicina-2869400-supplementary.pdf
